# Supplementary material for: Suicide and Changes in Expression of Neuronal miRNA Predicted by an Algorithm Search through miRNA Databases
Source: Genes (Basel). 2022 Mar 23;13(4):562. doi: 10.3390/genes13040562 (PMC9025835; doi:10.3390/genes13040562)
Supplement: Supplementary file 1 [file genes-13-00562-s001.zip]

Archive with 1 entries (1 files):
- genes-1627495-supplementary.pdf
